# Supplementary material for: Genome-Wide Association Studies (GWAS) Approaches for the Detection of Genetic Variants Associated with Antibiotic Resistance: A Systematic Review
Source: Microorganisms. 2023 Nov 27;11(12):2866. doi: 10.3390/microorganisms11122866 (PMC10745584; doi:10.3390/microorganisms11122866)
Supplement: Supplementary file 1 [file microorganisms-11-02866-s001.zip]

Archive with 9 entries (7 files):
- Supplementary Material File S1 PRISMA_2020_checklist.pdf
- Supplementary Material Table S1 Search Strategies.pdf
- Supplementary Materials File S2 Table Studies included in the systematic review.xlsx
- __MACOSX/
- __MACOSX/._Supplementary_material
- __MACOSX/Supplementary_material/
- __MACOSX/Supplementary_material/._Supplementary Material File S1 PRISMA_2020_checklist.docx
- __MACOSX/Supplementary_material/._Supplementary Material Table S2 Search Strategies.docx
- __MACOSX/Supplementary_material/._Supplementary Materials File S3 Table Studies included in the systematic review.xlsx
