# Supplementary material for: Genome-Wide Association Studies (GWAS) Approaches for the Detection of Genetic Variants Associated with Antibiotic Resistance: A Systematic Review
Source: Microorganisms. 2023 Nov 27;11(12):2866. doi: 10.3390/microorganisms11122866 (PMC10745584; doi:10.3390/microorganisms11122866)
Supplement: Supplementary file 1 [file microorganisms-11-02866-s001.zip › Supplementary Materials File S2 Table Studies included in the systematic review.xlsx]

## Sheet: Table_Supplementary_S3
	Autors	Year	Objetive	Organism	Samples	Phenotype Resistance	Traits	Genetic variants	GWAS software	GWAS approach	Population Structure Control	Correction of multiples test	Findings	Validation
1	Swick et al., 2013	2013	To identify genomic variations associated with fluoroquinolone resistance in E.coli	Escherichia coli	164	FQ (CIP,GAT,LEV, NOR)	Binary	Genes	Not reported	Arbitrary set arithmetic between the pools based on their phenotypes to enrich for alleles that are linked to a specific phenotypic trait	Not reported	Not reported	In this study, the researchers have identified three closely linked SNPs. These SNPs lead to non-synonymous variations in genes that encode DNA binding proteins (mutM, ligB, and recG), known for their high conservation in fluoroquinolone-resistant E. coli strains. The validation experimental involved plasmid-encoded complementation of null strains with either allelic variant of mutM or ligB. This…	Bioinformatic, Experimental
2	Alam et al., 2014	2014	To identify common genetic variants associated with vancomycin resistance in S. aureus	Staphylococcus aureus	75	VAN	Binary and Continuo	SNP	ROADTRIPS (binary phenotypes), QROADTRIPS (continuous phenotype), R (method similar to PhyC)	Regression Models; Phylogenetic	Covariance matrix; Phylogenetic Inference	Bonferroni correction	In this study, the genome-wide association study (GWAS) conducted across multiple strains revealed a highly significant association (P < 8.78E-08) between a nonsynonymous mutation at codon 481 (H481) of the rpoB gene and an elevated minimum inhibitory concentration (MIC) of vancomycin. This finding indicates a relationship between rifampin resistance and increased susceptibility to vancomycin in …	Not reported
3	Wozniak et al., 2014	2014	To introduce GWAMAR, a tool designed for identifying mutations associated with drug resistance through the comparative analysis of whole-genome sequences in closely related bacterial strains. This approach is also applied to two datasets of M. tuberculosis to detect mutations linked to drug resistance.	Mycobacterium tuberculosis	173.14	CIP, OFX, EMB, INH, PZA, RIF, STR	Binary	SNP, Genes	GWAMAR	Tree-generalized hypergeometric score (TGH) which incorporates the phylogenetic tree in the analysis; mutual information, odds ratio, hypergeometric test, weighted support	Phylogenetic Inference	Not reported	In this study, the findings from both case studies consistently demonstrated the superior performance of tree-aware methods, specifically weighted support and TGH, compared to methods that did not incorporate phylogenetic information. Through the application of GWAMAR on the two datasets, the researchers successfully identified novel mutations that have the potential to be associated with drug re…	Not reported
4	Salipante et al., 2015	2015	Identify individual genes responsible for antibiotic resistance	Escherichia coli	380	AMP, ATM, CAZ, CFZ, CTT, CRO, SAM, DOX, GEN, SXT	Binary	Genes	R	Logistic regression model	Genotype matrix obtenied with dimension reduction methods (Principal Components Analysis)	Not reported	In this study, a GWAS-type analysis successfully identified known antibiotic resistance factors. In the experimental validation, bacteria transformed with known resistance factors (5 out of 5) demonstrated the expected increases in antibiotic resistance. However, none of the potentially novel factors tested (0 out of 17) exhibited any detectable influence on resistance levels.	Experimental
5	Susuki et al., 2016	2016	To identify novel genetic elements associated with carbapenem resistance, and evaluated effectiveness of this approach.	Acinetobacter baumannii	120	Carbapenem	Binary	k-mers	Bugwas	Linear Mixed Model that incorporates lineage-specific effects by decomposing the kinship into principal components	Kinship/Relatedness matrix and Genotype matrix obtenied with dimension reduction methods (Principal Components Analysis) to test for potential lineage effects	False discovery rate (FDR)	In this study, a surface adhesin gene was identified, which had undergone horizontal transfer to an ancestral branch of A. baumannii. Furthermore, a specific region within this gene was observed to accumulate multiple individual variations across various branches of carbapenem-resistant A. baumannii strains.	Bioinformatic
6	Earle et al., 2016	2016	Identify a novel approach designed to capture lineage-level associations, even in situations where identifying specific locus connections proves challenging. Additionally, identify genes and genetic variants responsible for conferring resistance to 17 distinct antimicrobials across four taxonomically varied clonal and recombining bacteria: Mycobacterium tuberculosis, Staphylococcus aureus, Escher…	Mycobacterium tuberculosis, Staphylococcus aureus, Escherichia coli and Klebsiella pneumoniae.	1735 , 992, 241, 176	MTB (EMB, INH, PZA, RIF); STA (CIP,ERY, FA, GEN, PEN, MET, TET, RIF, TMP); ECO, KLE (AMP, CFZ, CXM, CRO,CIP, GEN, TOB)	Binary	SNP, Genes, k-mers	Bugwas	Linear Mixed Model that incorporates lineage-specific effects by decomposing the kinship into principal components	Kinship/Relatedness matrix and Genotype matrix obtenied with dimension reduction methods (Principal Components Analysis) to test for potential lineage effects	Bonferroni correction	This study effectively showcased the capability of their method by conducting 26 GWAS. Through these GWAS analyses, the study successfully identified genes and genetic variants that are associated with resistance to 17 antimicrobials. The investigation included a comprehensive dataset comprising 3,144 isolates obtained from four taxonomically diverse bacterial species, namely Mycobacterium tuberc…	Not reported
7	Phelan et al.,2016	2016	To detect genetic variants associated with drug resistance.	Mycobacterium tuberculosis	127 (40)	RIF, INH, STR, EMB, PAS, ETH, OFX, CAP	Binary and Categorical	SNP	EMMA;PhyC	Linear Mixed Models ; Phylogenetic Convergence test	Genotype matrix obtenied with dimension reduction methods (Principal Components Analysis); Phylogenetic Inference	Not reported	In this study, the GWAS analysis revealed that mutations in specific genes, namely rpoB (rifampicin), katG (isoniazid), inhA-promoter (isoniazid), rpsL (streptomycin), and embB (ethambutol), accounted for the majority of observed resistance. To computationally validate these findings, a subset of mutations identified in rpoB and katG were assessed for their potential impact on protein stability. …	Bioinformatic
8	Cohen et al., 2016	2016	To identify polymorphisms associated with amoxicillin/clavulanate susceptibility.	Mycobacterium tuberculosis	91	AMC	Continuo	SNP, Genes	EMMA	Phylogenetically controlled Linear mixed model	Kinship matrix and Phylogenetic Inference	False discovery rate (FDR)	No results found	Not reported
9	Mobegi et al., 2017	2017	To investigate SNPs and genes associated with resistance to four essential classes of antibiotics.	Streptococcus pneumoniae	1680	PEN, TMP, CMX, ERY, OFX, CIP	Binary	SNP, Genes	PLINK	Fisher exact test	Genetic subpopulations (represented by the sequence clusters; SCs) determined using BAPS	Bonferroni correction	In this study, GWAS analysis identified genetic variation hotspots linked to resistance against important classes of antibiotics. Notably, specific SNPs associated with trimethoprim and cotrimoxazole resistance were found within genes responsible for folate metabolism, including dyr, folE, and folP. Additionally, the study revealed SNPs in genes connected to resistance against other vital antibio…	Not reported
10	Jaillard et al., 2018	2018	To introduce DBGWAS (De Bruijn Graph GWAS), an extended k-mer-based GWAS method with producing interpretable genetic variants associated with distinct phenotypes.	Mycobacterium tuberculosis, Staphylococcus aureus and Pseudomonas aeruginosa.	5000,9000, 2500	MTB (RIF, STR, OFX, ETH, XDR-TB); STA (MET, CIP, FA, TMP); PSA (AMK, LEV)	Binary	SNP, k-mers	DBGWAS	Compacted De Bruijn graphs (DBG) combined with a Linear Mixed Model	Kinship/Relatedness matrix and Genotype matrix using dimension reduction methods (Principal Components Analysis) to assess potential lineage effects	False discovery rate (FDR)	In this study, our method was validated using antibiotic resistance phenotypes observed in three bacterial species. The DBGWAS approach successfully identified well-established resistance determinants, including mutations in core genes within Mycobacterium tuberculosis, and genes acquired through horizontal transfer in Staphylococcus aureus and Pseudomonas aeruginosa, along with their context wit…	Not reported
11	Diaz Caballero et al., 2018	2018	To examine the genetic basis of antimicrobial resistance (β-lactams, aminoglycosides, and quinolones) within a B. multivorans population that had been sampled longitudinally from a single patient over a ten-year period.	Burkholderia multivorans	111	ATM, CAZ, AMK, TOB, CIP	Categorical	SNP, Indels	Not report	Fisher exact test	Clustering utilizing groups defined by STRUCTURE	Bonferroni correction	Our GWAS analysis identified statistical associations between a polymorphism in the ampD locus with resistance to β-lactams, and polymorphisms in an araC transcriptional regulator and an outer membrane porin with resistance to both aminoglycosides and quinolones. Additionally, these three loci were independently mutated four, three, and two times. This study provides insight into how pathogens ad…	Bioinformatic
12	Collins et al., 2018	2018	To investigate penicillin resistance and demonstrate that this approach can confirm known resistance loci.	Neisseria meningitidis	171	PEN	Binary	SNP, Genes	treeWAS	Phylogenetic	Phylogenetic Inference	Bonferroni correction	The results of the analysis of the binary penicillin resistance phenotype revealed the identification of 162 significant single nucleotide polymorphisms (SNPs), all of which were located within the well-characterized NEIS1753 (penA) gene. The penA gene encodes penicillin-binding protein 2. Furthermore, the analysis of the continuous penicillin minimum inhibitory concentration (MIC) phenotype iden…	Not reported
13	Hicks et al., 2018	2018	To identify variants altering antibiotic susceptibility in natural populations of M. tuberculosis.	Mycobacterium tuberculosis	549	INH	Binary	SNP	phyOverlap	Phylogenetic	Phylogenetic Inference	False discovery rate (FDR)	In this study, several loci, namely prpR and Rv2752c, were identified as being associated with resistance. The researchers further demonstrated that variants in the bacterial transcription factor prpR confer conditional multi-drug tolerance. They validated their approach by elucidating the mechanistic basis for the association with prpR, which is a transcriptional regulator involved in propionate…	Dataset, Experimental
14	Coll et al., 2018	2018	To characterize the genetic determinants of resistance to 14 antituberculosis drugs	Mycobacterium tuberculosis	6465	INH,RIF, EMB, ETH,PZA, STR, AMK, KAN, CAP,CIP, MXF, OFX, DCS, PAS, MDR-TB, XDR-TB	Binary	SNP, Genes, small Indels, large deletions	GEMMA; PhyC	Lineal Mixed Model; Phylogenetic Convergence test	Kinship matrix; Phylogenetic Inference	Bonferroni correction	This study detected mutations in both well-known and recently identified resistance-associated genes. Furthermore, novel mutations were discovered that contribute to resistance against cycloserine, ethionamide, and para-aminosalicylic acid, with the inclusion of insertions and deletions enhancing this understanding. Additionally, the study revealed new epistatic relationships between candidate ge…	Not reported
15	Card et al., 2018	2018	To screen for new genes associated with reduced pleuromutilins susceptibility in Brachyspira hyodysenteriae.	Brachyspira hyodysenteriae	37	TIA, VAL	Binary	Genes	Scoary	Pan-GWAS: Fisher’s exact test	Phylogenetic Inference	Bonferroni correction	The GWAS conducted in this study identified a novel pleuromutilin resistance gene, tva(A) (tiamulin and valnemulin antibiotic resistance), which encodes a predicted ABC-F transporter. To experimentally validate this finding, isolates were cultured in vitro in the presence of inhibitory or sub-inhibitory concentrations of tiamulin. The results demonstrated that tva(A) confers reduced pleuromutilin…	Experimental
16	Hicks et al., 2019	2019	To identify genes in which mutations are significantly correlated with ETH resistance and determine their impact on ETH susceptibility.	Mycobacterium tuberculosis	145	ETH	Binary	SNP	phyOverlap	Phylogenetic	Phylogenetic Inference	False discovery rate (FDR)	This study identifies the gene Rv0565c as being associated with resistance to the second-line antibiotic ethionamide at the population level. To experimentally validate this finding, the researchers employed bacterial genetics techniques, including CRISPR and gene expression analysis. The analysis of clinical strains of M. tuberculosis revealed that the variants found in these strains enhance bac…	Experimental
17	Schubert et al., 2019	2019	To identify epistatic contributions to the observed antibiotic resistance.	Neisseria gonorrhoeae	1102	PEN, TET, CFX, CIP, AZM	Continuo	SNP	Python (pylmm)	Linear mixed model; GWAS epistatic: information of evolutionary couplings combined with adaptation of linear mixed model	Phylogenetic Inference using hierarchically clustering (RhierBAPS)	Bonferroni correction	This study identified 38 significant loci and 240 epistatic interactions that showed significant associations with changes in minimum inhibitory concentration (MIC) for five different antibiotics. These associations were observed in an exploratory dataset comprising clinical N. gonorrhoeae isolates and were subsequently validated in an independent dataset.	Dataset
18	Farhat et al., 2019	2019	Investigate the utility of genome-wide association studies (GWAS) using quantitative phenotypic data to examine resistance to anti-TB drugs.	Mycobacterium tuberculosis	1452	INH, RIF, RFB,EMB, PZA, KAN, AMK, CAP, ETH, STR, MXF	Continuo	SNP, Genes, Indels	GEMMA, treeWAS	Linear Mixed Model; Phylogenetic	Kinship matrix; Phylogenetic Inference	False discovery rate (FDR)	In this study, the researchers have unveiled the association between 50 non-canonical loci and resistance to one or more antibiotics. Moreover, they have successfully identified and validated 13 non-canonical loci, which includes two non-coding regions, demonstrating their association with resistance. Additionally, the researchers have explored the role of non-coding variants and interactions in …	Dataset
19	Ma et al., 2020	2020	Identify loss-of-function (LOF) mutations in the efflux pump mtrCDE operon as a mechanism underlying increased antibiotic susceptibility and define the environments in which they appear.	Neisseria gonorrhoeae	4505	AZM, CIP, CRO	Continuo	k-mers	pyseer	Linear Mixed Model	Phylogenetic matrix and covariable matrix based on the isolate's country of origin	Bonferroni correction	The study reveals a significant association between loss-of-function mutations in the efflux pump component mtrC and both antibiotic susceptibility and cervical infections, illustrating the intersection of antibiotic and mucosal niche selective pressures. Experimental validation further demonstrates how environmental pressures experienced by pathogenic Neisseria can lead to the loss of efflux pum…	Experimental
20	Roe et al., 2020	2020	Identify common as well as cryptic mechanisms of Antimicrobial resistance.	Acinetobacter baumannii	84	FEP, CXM,GEN,CAZ, TMP, AZM,CRO,ATM,ERY,PIP,LEV,IPM,CIP	Binary	Genes; k-mers; SNP	Python (Scipy); pySEER; treeWAS	Mann-Whitney test ; Lineal model mixed; Phylogenetic	NA; Kinship matrix; Phylogenetic Inference	Bonferroni correction	In this study, the examination of gene conservation revealed an absence of a distinct genotype/phenotype correlation across all Acinetobacter strains and antimicrobial agents investigated. However, through GWAS SNP analysis using treeWAS, the investigation revealed four specific SNPs associated with the antimicrobials gentamicin and levofloxacin. Furthermore, the GWAS k-mers analysis using pySEER…	Not reported
21	Lai et al., 2020	2020	Present a new approach called ECAT (Evolutionary Cluster-based Association Test) that is an adaptation of LMMs to incorporate homoplasy information for enhancing the identification of genes associated with drug resistance.	Mycobacterium tuberculosis	600	INH, RIF, EMB, STR, PZA, KAN, CIP, ETH, PAS	Binary	SNP	ECAT	Adaptation of the Linear Mixed Model to integrate homoplasy information while accounting for confounding factors	Kinship/Relatedness matrix	False discovery rate (FDR)	In the study, four additional loci, namely spoU, idsA2, ppsA, and Rv2571c, were pinpointed by ECAT as potentially linked to resistance against certain antitubercular drugs. The research highlights that ECAT outperforms conventional GWAS methods like (site- or gene-based) GEMMA in identifying established resistance mutations for various antitubercular drugs, even detecting less common mutations wi…	Not reported
22	Ma et al., 2020	2020	Identify additional genetic variants that confer increased azithromycin resistance in N. gonorrhoeae.	Neisseria gonorrhoeae	4505	AZM	Continuo	k-mers	PySEER	Linear Mixed Model	Phylogenetic matrix	Bonferroni correction	The study demonstrates that conducting GWAS conditioned on known resistance mutations, as opposed to single-locus GWAS, leads to a reduction in false positives. As a result, the research identifies a significant association between increased azithromycin resistance and a G70D mutation in the RplD 50S ribosomal protein L4. The GWAS results are experimentally confirmed, and it is shown that RplD G7…	Experimental
23	McDougall et al., 2020	2020	Determine the genetic basis of this increase in MIC for β-lactams amongst S. uberis.	Streptococcus uberis	265	OXA	Continuo	k-mers	SEER	Linear regression	Distance matrix applied multidimensional scaling (MDS)	Bonferroni correction	The study revealed the detection of statistically significant candidate loci within the peptidoglycan biosynthesis pathway genes pbp2x and mraY, along with two other genes, yxeM and yxeN	Not reported
24	Hicks et al., 2020	2020	To assess the reliability of the association between dnaA variants and drug resistance by analyzing 549 strains from patients in China (from Hicks et al., 2018 study) and 1635 strains from Vietnam (from Holt et al., 2018 study)	Mycobacterium tuberculosis	549 (1635, 1365)	INH	Binary and Continuo	SNP	phyOverlap	Phylogenetic	Phylogenetic Inference	False discovery rate (FDR)	In this study, researchers discovered a new pathway involving DnaA and the DnaA binding site between Rv0010c-Rv0011c, responsible for intermediate resistance to isoniazid. They found that non-synonymous mutations in dnaA, a gene essential for DNA replication regulation, are associated with drug resistance in clinical M. tuberculosis strains. Experimental validation using precision dnaA mutant str…	Bioinformatic, Experimental
25	Wirth et al., 2020	2020	Identify coding-sequence variations associated with vancomycin MIC	Staphylococcus capitis	162	VAN	Continuo	k-mers	DBGWAS	Compacted De Bruijn graphs (DBG) combined with a Linear Mixed Model	Kinship/Relatedness matrix and Genotype matrix using dimension reduction methods (Principal Components Analysis) to assess potential lineage effects	Bonferroni correction	In this study, the researchers found that vancomycin MIC was significantly associated with several independent genomic variants. These variants involve the global regulator gene sarA, the DNA mismatch repair system-associated gene mutL, and genes related to bacterial survival and growth, such as rsmE and citB.	Not reported
26	Hennart et al., 2020	2020	Identify novel genetic determinants potentially associated with antimicrobial resistance in C. diphtheriae	Corynebacterium diphtheriae	247	PEN, AMX, OXA, CTX, IMP, AZM, CLR, ERY, SPR, CLI, PRT, GEN, KAN, SUL, TMP, STX, RIF, TET, CIP	Binary	SNP, Genes	treeWAS	Phylogenetic	Phylogenetic Inference	Bonferroni correction	In this study, GWAS analysis uncovered robust correlations between specific SNPs and antibiotic resistance in C. diphtheriae. Notably, genes responsible for ciprofloxacin, trimethoprim, and rifampicin resistance were identified as gyrase subunit A, dihydrofolate reductase, and RNA polymerase subunit B, respectively. Additionally, analysis of accessory genes revealed significant associations with …	Experimental
27	Libiseller-Egger et al., 2020	2020	Introduce a novel algorithm named "Hungry, Hungry SNPos," which employs a 'cannibalistic' elimination strategy to target the removal of co-occurring resistant variants.	Mycobacterium tuberculosis	3574	INH,RIF,EMB, PZA, STR	Categorical	SNP	Hungry SNPos algorithm (HHS)	Simple scoring heuristic combined with iterative ‘cannibalism’	Iterative ‘cannibalistic’ elimination algorithm	Not reported	The study demonstrates the algorithm's potential by applying it to a dataset of 3,600 MDR-TB strains from the Beijing sublineage of Mtb. Results are compared with multiple GWAS implementations and essential features for prediction in various ML models. The new approach exhibits superior robustness compared to traditional methods, detecting rare resistance-associated variants that correlation-base…	Not reported
28	Gabrielaite et al., 2021	2021	To establish the most notable connections between genetic attributes of Achromobacter spp. and the phenotypes related to antibiotic resistance	Achromobacter spp	92	AMC, CAZ, CHL, CST, IPM, MEM, TZP, SMZ, TGC, SXT	Binary	k-mers (unitig)	DBGWAS	Compacted De Bruijn graphs (DBG) combined with a Linear Mixed Model	Kinship/Relatedness matrix and Genotype matrix using dimension reduction methods (Principal Components Analysis) to assess potential lineage effects	Bonferroni correction	The study uncovered convergent evolution patterns in regulatory and inorganic ion transport genes, while also revealing associations between antibiotic resistance phenotypes and genes linked to transcription, energy production, and translation. These findings provide insight into the central genomic adaptation and antibiotic resistance progression within Achromobacter spp. during CF airway infect…	Not reported
29	Coolen et al., 2021	2021	To compare our homoplasy-associated analysis method with an alternative method for identifying mutations associated with antibiotic resistance in E. coli.	Escherichia coli	172	CTX	Binary	SNP	R; PySEER	Fisher's Test; Linear Mixed Model	NA; Phlogenetic Inference	False discovery rate (FDR)	In this study, the genome-wide analysis of homoplasy uncovers the noteworthy discovery of the −42 C>T mutation located within the ampC promoter, indicating a substantial association with CTX resistance. This finding highlights the role of recurrent mutations in facilitating the dissemination of antibiotic resistance.	Not reported
30	Bokma et al., 2021	2021	Identify genetic markers linked to antimicrobial resistance (AMR) in M. bovis using rapid long-read sequencing and to evaluate different epidemiological cutoff (ECOFF) thresholds	Mycoplasma bovis	95	OTC, DOX, TIL, TYL, GAM, FLO, GEN, ENRO, TIA	Categorical	k-mers	DBGWAS	Compacted De Bruijn graphs (DBG) combined with a Linear Mixed Model	Kinship/Relatedness matrix and Genotype matrix using dimension reduction methods (Principal Components Analysis) to assess potential lineage effects	Bonferroni correction	In their study, potential genetic markers related to macrolides (gamithromycin and tylosin) such as the 23S rRNA gene and 50S ribosomal unit, as well as enrofloxacin (GyrA and ParC), were identified. Additionally, mutations in both 23S rRNA alleles and in one or both 16S rRNA alleles, including two novel mutations, were observed for tilmicosin and tetracyclines. Through GWAS, previously undisclos…	Not reported
31	Malekian et al., 2021	2021	Identify candidate quinolone resistance-conferring mutations	Escherichia coli	1178	NAL, NOR, CIP, LEV	Continuo	SNP, Indels	SEER	Fixed Effects Model	Phylogenetic matrix with multidimensional scaling (MDS)	Bonferroni correction	In this study, the researchers uncovered 13 statistically significant mutations, including 1 located at the active site of the biofilm dispersal gene bdcA and 6 silent mutations in the aminoacyl-tRNA synthetase valS. Additionally, the study also identified the known mutations in the topoisomerases gyrase (gyrA) and topoisomerase IV (parC).	Experimental
32	Sommer et al., 2021	2021	Identify the genetic mechanisms underlying the meticillin resistant lacking mec (MRLM) phenotype	Staphylococcus aureus	283	MRLM	Binary	Genes, k-mers, SNP	Scoary; DBGWAS; PLINK	Pan-GWAS: Fisher’s exact test, Lineal Mixed Model and Fisher exact test	Phylogenetic Inference; Kinship/Relatedness matrix and Genotype matrix using dimension reduction methods (Principal Components Analysis) to assess potential lineage effects; Genetic relatedness into models are delineation of strain clusters	False discovery rate (FDR)	In the study, GWAS analysis showed significant associations between mutations in gdpP and the MRLM phenotype. GdpP, a phosphodiesterase enzyme responsible for cyclic-di-AMP degradation in S. aureus, was found to be involved in this process. The research team conducted heterologous complementation experiments to experimentally confirm the contribution of these gdpP mutations to the MRLM phenotype.…	Experimental
33	Sandri et al., 2022	2022	Assess the presence of genetic loci associated with the analyzed phenotypic features (virulence, biofilm, cytotoxicity and antimicrobial resistance) through a genome-wide association study	Achromobacter spp	54	SXT, TGC, SSS, IPM, TZP, MEM.	Categorical	k-mers	DBGWAS	Compacted De Bruijn graphs (DBG) combined with a Linear Mixed Model	Kinship/Relatedness matrix and Genotype matrix using dimension reduction methods (Principal Components Analysis) to assess potential lineage effects	False discovery rate (FDR)	In this study, various candidate biomarkers of resistance or sensitivity were identified, showing associations with transmembrane transporters and efflux pumps (e.g., secretory components, ABC transporters), transcriptional regulators (e.g., AraC), and metabolic enzymes.	Not reported
34	Roux de Bézieux et al., 2022	2022	Identify genetic sequences that are associated with resistance to amikacin	Pseudomona aeruginosa	280	AMK	Binary	k-mers	CALDERA	Cochran–Mantel–Haenszel (CMH) test	Not reported	Bonferroni correction	In this study, CALDERA identifies the aac mutation as one CCS and uncovers significant CCSs that cover 96% of the pHS87b plasmid. Additionally, the research demonstrates that incorporating CCSs, as employed by CALDERA, enhances statistical power and simplifies interpretation compared to previous methods that perform statistical tests at the node level. CALDERA proves to be more effective in detec…	Not reported
35	Conkle-Gutierrez et al., 2022	2022	Investigate genomic markers associated with phenotypic resistance (Second-Line-Injectable-Drug Resistance ).	Mycobacterium tuberculosis	1184 ,1163, 1159	AMK, CAP, KAN	Binary	SNP, Genes	Python script (https://gitlab.com/LPCDRP/gwa)	Not reported	Not reported	Not reported	In this study, the researchers confirmed the association of whiB7 with kanamycin resistance. Additionally, they identified several potential markers of amikacin resistance in ppe51, which is a transport mediator that has been previously linked to resistance to the drug candidate 3,3-bis-di(methylsulfonyl)propionamide.	Not reported
36	CRyPTIC Consortium et al., 2022	2022	Discover resistance-conferring mechanisms that are not currently cataloged in 13 anti-tuberculosis drugs.	Mycobacterium tuberculosis	10228	INH, RIF, EMB, AMK, ETH, KAN, LEV, MXF, RIB, BDQ, CLF, DLM, LNZ	Continuo	k-mers	GEMMA	Linear Mixed Model	Kinship/Relatedness matrix	Bonferroni correction	In this study, the researchers made significant discoveries of uncataloged variants associated with minimum inhibitory concentration (MIC) in all the drugs examined. These discoveries included variants in the Rv1218c promoter binding site of the transcriptional repressor Rv1219c (associated with isoniazid), upstream of the vapBC20 operon responsible for 23S rRNA cleavage (associated with linezoli…	Not reported
37	Mallawaarachchi et al., 2022	2022	Present new and improved approaches for association, prediction, and heritability analyses of quantitative bacterial traits	Streptococcus pneumoniae	1612	PEN, CRO	Continuo	Genes	lme4qtl (R package), pySEER, treeWAS	Linear Mixed Model/Generalized Least Squares regression (frequency-based allele coding); Linear Mixed Model; Phylogenetic	NA; Kinkship matrix; Phylogenetic inference	Bonferroni correction	In this study, the researchers found that the genome regions associated with MIC phenotypes show overlap with those previously linked to binary AMR phenotypes, even when ceftriaxone resistance was not observed in any of the tested isolates. The identified associated genes predominantly belong to the peptidoglycan biosynthesis pathway, including penicillin-binding proteins (PBPs: pbp1a, pbp2b, pbp…	Data simulations
38	Mortimer et al., 2022	2022	Define genetic variants associated with susceptibility to penicillin and tetracycline	Neisseria gonorrhoeae	9673	PEN, TET	Binary	k-mers	PySEER	Linear Mixed Model	Kinship/relatedness matrix and Covariable matrix based on the isolate dataset's origin, country of origin, and presence of plasmid-encoded resistance determinants (blaTEM, tetM)	Bonferroni correction	The study demonstrated that the combination of penA_01 (representing non-mosaic penA9 without an insertion at codon 345) and the absence of blaTEM predicts penicillin susceptibility. Likewise, the combination of rpsJ codon 578 and the absence of tetM predicts tetracycline susceptibility. These findings propose promising candidates for the development of point-of-care molecular diagnostics for pen…	Dataset
39	Boeck et al., 2022	2022	Create a phenogenomic map of M. abscessus by integrating detailed in vitro and in vivo phenotyping, whole-genome sequencing, computational structural modeling, and epistatic analysis to identify critical pathways associated with the phenotypes of virulence and drug resistance	Mycobacterium abscessus	331	AMK, FOX, CLR, LNZ, CFZ	Continuo	SNP, Indels	GEMMA, Bugwas	Linear Mixed Model; Linear Mixed Model that incorporates lineage-specific effects by decomposing the kinship into principal components	Kinship/Relatedness matrix; Kinship/Relatedness matrix and Genotype matrix obtenied with dimension reduction methods (Principal Components Analysis) to test for potential lineage effects	Bonferroni correction	In this study, the integration of computational structural modeling with conventional GWAS analyses and CC-DCA-driven mapping of gene interaction networks has unveiled key determinants governing M. abscessus antibiotic resistance and virulence.	Experimental
40	Naz et al., 2023	2023	Identify novel genetic factors responsible for evoking drug resistance	Mycobacterium tuberculosis	2773	MDR, poly-drug resistant, pre-XDR, XDR.	Binary	SNP	GAPIT	Compressed Mixed Linear Model	Kinship matrix and Genotype matrix obtenied with dimension reduction methods (Principal Components Analysis)	False discovery rate (FDR)	In this study, mutations in multiple DNA repair genes of MTB associated with the MDR phenotype were identified. Experimental validation of these mutations in DNA repair enzymes revealed that they lead to enhanced strain survival in the presence of antibiotics, both ex vivo and in vivo.	Experimental
		Abbreviations : FQ-Fluoroquinolones, CIP-ciprofloxacin; GAT-gatifloxacin; LEV-levofloxacin; NOR-norfloxacin; VAN-vancomycin; OFX-ofloxacin; EMB-ethambutol; INH-isoniazid; PZA-pyrazinamide; RIF-rifampin; STR-streptomycin; AMP-ampicillin; ATM-aztreonam; CAZ-ceftazidime; CFZ-cefazolin; CTT-cefotetan; PIP-piperacillin; SAM-ampicillin-sulbactam; TRX-; GEN-gentamicin, DOX-doxycycline; MOX- ; SXT-trimet…								FQ-Fluoroquinolones, CIP-ciprofloxacin; GAT-gatifloxacin; LEV-levofloxacin; NOR-norfloxacin; VAN-vancomycin; OFX-ofloxacin; EMB-ethambutol; INH-isoniazid; PZA-pyrazinamide; RIF-rifampin; STR-streptomycin; AMP-ampicillin; ATM-aztreonam; CAZ-ceftazidime; CFZ-cefazolin; CTT-cefotetan; PIP-piperacillin; SAM-ampicillin-sulbactam; TRX-; GEN-gentamicin, DOX-doxycycline; MOX- ,SXT-trimethoprim-sulfametho…
			Trimethoprim sulfmethoxazole
			Ampicillin Aztreonam Ceftazidime Cefotetan Cefotaxime Ceftriaxone Ampicillinsulbactam Doxycycline Gentamicin Trimethoprim sulfmethoxazole
